# Supplementary material for: A strong, reversible, and conformal adhesive gel for diverse plants
Source: Sci Adv. 2026 Apr 24;12(17):eadz6379. doi: 10.1126/sciadv.adz6379 (PMC13108563; doi:10.1126/sciadv.adz6379)
Supplement: Supplementary file 2 — Movies S1 to S15 [file sciadv.adz6379_movies_s1_to_s15.zip]

Archive with 15 entries (15 files):
- adz6379_movie_s1.mp4
- adz6379_movie_s2.mp4
- adz6379_movie_s3.mp4
- adz6379_movie_s4.mp4
- adz6379_movie_s5.mp4
- adz6379_movie_s6.mp4
- adz6379_movie_s7.mp4
- adz6379_movie_s8.mp4
- adz6379_movie_s9.mp4
- adz6379_movie_s10.mp4
- adz6379_movie_s11.mp4
- adz6379_movie_s12.mp4
- adz6379_movie_s13.mp4
- adz6379_movie_s14.mp4
- adz6379_movie_s15.mp4
